# Supplementary material for: Release and spread of Wingless is required to pattern the proximo-distal axis of Drosophila renal tubules
Source: eLife. 2018 Aug 10;7:e35373. doi: 10.7554/eLife.35373 (PMC6086663; doi:10.7554/eLife.35373)
Supplement: Figure 4—source data 1. [file elife-35373-fig4-data1.xlsx]

## Sheet: data
file name	ureter 1	ureter 2	mean		file name	ureter 1	ureter 2	mean			control	Nrt-wg
control-20x101.tif	26.69	25.321	26.0055		Nrt-wg-0x097.tif	15.418	17.088	16.253		mean	26.7411	14.9396
control-20x102.tif	36.356	28.831	32.5935		Nrt-wg-20x091.tif	23.906	13.966	18.936		n	29	37
control-20x103.tif	18.29	26.878	22.584		Nrt-wg-20x092.tif	16.725	21.186	18.9555		sem	0.870003	0.725806
control-20x104.tif	16.404	22.961	19.6825		Nrt-wg-20x093.tif	16.275	18.163	17.219		p (Mann-Whitney)	< 0.00001***
control-20x105.tif	34.721	46.452	40.5865		Nrt-wg-20x094.tif	20.763	21.09	20.9265
control-20x106.tif	20.668	26.25	23.459		Nrt-wg-20x095.tif	20.923	19.135	20.029
control-20x108.tif	37.975	16.355	27.165		Nrt-wg-20x096.tif	6.603	11.785	9.194
control-20x109.tif	28.031	26.696	27.3635		Nrt-wg-20x098.tif	20.244	15.979	18.1115
control-20x110.tif	27.659	26.723	27.191		Nrt-wg-20x099.tif	14.101	27.58	20.8405
control-20x111.tif	25.459	39.792	32.6255		nrt-wg-20x100.tif	18.227	13.245	15.736
control-20x112.tif	23.442	31.981	27.7115		Nrt-wg-20x107.tif	24.41	17.325	20.8675
control-Experiment-283.tif	29.91		29.91		Nrt-wg-Experiment-253.tif	12.525	8.135	10.33
control-Experiment-284.tif	25.6	21.34	23.47		Nrt-wg-Experiment-254.tif	10.505	8.875	9.69
control-Experiment-285.tif	28.98		28.98		Nrt-wg-Experiment-255.tif	29.635	14.555	22.095
control-Experiment-286.tif	34.645		34.645		Nrt-wg-Experiment-257.tif	11.25	12.42	11.835
control-Experiment-287.tif	18.205	28.895	23.55		Nrt-wg-Experiment-259.tif	12.305		12.305
control-Experiment-288.tif	24.555	26.81	25.6825		Nrt-wg-Experiment-260.tif	20.78	18.175	19.4775
control-Experiment-289.tif	28.94		28.94		Nrt-wg-Experiment-272.tif	15.725	7.615	11.67
control-Experiment-290.tif	24.985	19.975	22.48		Nrt-wg-Experiment-273.tif	10.22	9.63	9.925
control-Experiment-291.tif	27.97	30.305	29.1375		Nrt-wg-Experiment-277.tif	21.64	10.51	16.075
control-Experiment-292.tif	19.93		19.93		Nrt-wg-Experiment-278.tif	14.19		14.19
control-Experiment-475.tif	19.8	18.11	18.955		Nrt-wg-Experiment-279.tif	8.395	12.865	10.63
control-Experiment-476.tif	26.02	27.09	26.555		Nrt-wg-Experiment-280.tif	19.225	16.58	17.9025
control-Experiment-477.tif	23.99		23.99		Nrt-wg-Experiment-281.tif	22.06		22.06
control-Experiment-478.tif	31.51	29.75	30.63		Nrt-wg-Experiment-282.tif	10.72	8.63	9.675
control-Experiment-479.tif	24.59	26.38	25.485		Nrt-wg-Experiment-463.tif	16.41	12.62	14.515
control-Experiment-480.tif	30.71	20.01	25.36		Nrt-wg-Experiment-464.tif	13.44	12.26	12.85
control-Experiment-481.tif	25.36	21.25	23.305		Nrt-wg-Experiment-465.tif	8.37	8.39	8.38
control-Experiment-482.tif	27.59	27.45	27.52		Nrt-wg-Experiment-466.tif	10.61		10.61
					Nrt-wg-Experiment-467.tif	10.06		10.06
					Nrt-wg-Experiment-468.tif	14.02	9.87	11.945
					Nrt-wg-Experiment-469.tif	11.77		11.77
					Nrt-wg-Experiment-470.tif	10.29	18.19	14.24
					Nrt-wg-Experiment-471.tif	16.61	18.95	17.78
					Nrt-wg-Experiment-472.tif	24.37	19.94	22.155
					Nrt-wg-Experiment-473.tif	20.44	8.87	14.655
					Nrt-wg-Experiment-474.tif	10.16	7.59	8.875
