# Supplementary material for: Release and spread of Wingless is required to pattern the proximo-distal axis of Drosophila renal tubules
Source: eLife. 2018 Aug 10;7:e35373. doi: 10.7554/eLife.35373 (PMC6086663; doi:10.7554/eLife.35373)
Supplement: Figure 4—figure supplement 2—source data 1. [file elife-35373-fig4-figsupp2-data1.xlsx]

## Sheet: data
						Wg-Gal4>UAS-Nrt-Wg								control (Wg-Gal4)								Wg-Gal4>UAS-Wg
	file name	odd length 1	odd length 1 corrected	odd length 2	odd length 2 corrected	odd length mean			file name	odd length 1	odd length 1 corrected	odd length 2	odd length 2 corrected	odd length mean			file name	odd length 1	odd length 1 corrected	odd length 2	odd length 2 corrected	odd length mean
18-06-18_exp298_wgKIGal4_Nrt-wg	24	52.4	26.2	49.9	24.95	25.575		18-06-18_exp294_WgKIGal4_w1118	40	63.4	31.7	51.5	25.75	28.725		18-06-18_exp289_wgKIGal4_uas-wg	45	60.5	30.25	47.9	23.95	27.1
18-06-18_exp298_wgKIGal4_Nrt-wg	25	61.3	30.65			30.65		18-06-18_exp294_WgKIGal4_w1118	41	51.3	25.65			25.65		18-06-18_exp289_wgKIGal4_uas-wg	46	49.5	24.75	71.3	35.65	30.2
18-06-18_exp298_wgKIGal4_Nrt-wg	26	79.7	39.85			39.85		18-06-18_exp294_WgKIGal4_w1118	42	38.8	19.4	43	21.5	20.45		18-06-18_exp289_wgKIGal4_uas-wg	47	46.5	23.25	88.4	44.2	33.725
18-06-18_exp298_wgKIGal4_Nrt-wg	27	71.2	35.6	47.8	23.9	29.75		18-06-18_exp294_WgKIGal4_w1118	43	51.9	25.95	66.7	33.35	29.65		18-06-18_exp289_wgKIGal4_uas-wg	48	67	33.5	62.5	31.25	32.375
18-06-18_exp298_wgKIGal4_Nrt-wg	28	82.7	41.35	58.2	29.1	35.225		18-06-18_exp294_WgKIGal4_w1118	151	57.7	28.85	36.1	18.05	23.45		18-06-18_exp289_wgKIGal4_uas-wg	49	115.4	57.7	74.4	37.2	47.45
18-06-18_exp298_wgKIGal4_Nrt-wg	29	85.1	42.55			42.55		18-06-18_exp294_WgKIGal4_w1118	153	39.8	19.9	43.7	21.85	20.875		18-06-18_exp289_wgKIGal4_uas-wg	50	49.7	24.85	53.7	26.85	25.85
18-06-18_exp298_wgKIGal4_Nrt-wg	30	114.2	57.1			57.1		18-06-18_exp294_WgKIGal4_w1118	154	70.5	35.25			35.25		18-06-18_exp289_wgKIGal4_uas-wg	51	58	29			29
18-06-18_exp298_wgKIGal4_Nrt-wg	31	57.2	28.6	112.2	56.1	42.35		18-06-18_exp294_WgKIGal4_w1118	157	57	28.5	40.7	20.35	24.425		18-06-18_exp289_wgKIGal4_uas-wg	52	66.2	33.1	88.8	44.4	38.75
18-06-18_exp298_wgKIGal4_Nrt-wg	32	48.6	24.3	48.9	24.45	24.375		18-06-18_exp294_WgKIGal4_w1118	158	39.2	19.6	65.1	32.55	26.075		18-06-18_exp289_wgKIGal4_uas-wg	53	68.3	34.15	40.9	20.45	27.3
18-06-18_exp298_wgKIGal4_Nrt-wg	33	87.9	43.95			43.95		18-06-18_exp294_WgKIGal4_w1118	160	44.1	22.05	39.4	19.7	20.875		18-06-18_exp289_wgKIGal4_uas-wg	54	53.2	26.6	37.8	18.9	22.75
18-06-18_exp298_wgKIGal4_Nrt-wg	34	131.7	65.85	35.8	17.9	41.875		18-06-18_exp294_WgKIGal4_w1118	161	41.5	20.75	50.3	25.15	22.95		18-06-18_exp289_wgKIGal4_uas-wg	166	70.8	35.4	46.4	23.2	29.3
18-06-18_exp298_wgKIGal4_Nrt-wg	36	144.2	72.1	78	39	55.55		18-06-18_exp294_WgKIGal4_w1118	163	37.5	18.75	35.7	17.85	18.3		18-06-18_exp289_wgKIGal4_uas-wg	167	17.5	8.75	53.6	26.8	17.775
18-06-18_exp298_wgKIGal4_Nrt-wg	37	58.6	29.3	117.8	58.9	44.1		18-06-18_exp294_WgKIGal4_w1118	164	68.5	34.25			34.25		18-06-18_exp289_wgKIGal4_uas-wg	168	112.2	56.1			56.1
18-06-18_exp298_wgKIGal4_Nrt-wg	38	85.5	42.75			42.75		18-06-18_exp294_WgKIGal4_w1118	165	51	25.5	51.5	25.75	25.625		18-06-18_exp289_wgKIGal4_uas-wg	169	72.7	36.35	73.8	36.9	36.625
18-06-18_exp298_wgKIGal4_Nrt-wg	39	55.2	27.6	76.9	38.45	33.025										18-06-18_exp289_wgKIGal4_uas-wg	171	45.8	22.9	44.2	22.1	22.5
18-06-18_exp295_wgKIGal4-Nrt-wg	144	34.8	17.4			17.4							mean	25.4679		18-06-18_exp289_wgKIGal4_uas-wg	174	53.1	26.55	56.8	28.4	27.475
18-06-18_exp295_wgKIGal4-Nrt-wg	145	45	22.5	75.4	37.7	30.1							sem	1.34978		18-06-18_exp289_wgKIGal4_uas-wg	176	53.7	26.85			26.85
18-06-18_exp295_wgKIGal4-Nrt-wg	147	20.6	10.3			10.3							n	14		18-06-18_exp289_wgKIGal4_uas-wg	177	123.3	61.65	54.6	27.3	44.475
18-06-18_exp295_wgKIGal4-Nrt-wg	148	45.5	22.75			22.75										18-06-18_exp289_wgKIGal4_uas-wg	178	53.4	26.7			26.7
18-06-18_exp295_wgKIGal4-Nrt-wg	149	49.3	24.65			24.65										18-06-18_exp289_wgKIGal4_uas-wg	179	37.4	18.7	40.6	20.3	19.5
18-06-18_exp295_wgKIGal4-Nrt-wg	150	45.2	22.6			22.6
18-06-18_exp295_wgKIGal4-Nrt-wg	184	71.4	35.7	39	19.5	27.6															mean	31.09
18-06-18_exp295_wgKIGal4-Nrt-wg	185	70.8	35.4	52	26	30.7															sem	2.14083
18-06-18_exp295_wgKIGal4-Nrt-wg	186	54.2	27.1			27.1															n	20
18-06-18_exp295_wgKIGal4-Nrt-wg	188	94.5	47.25			47.25
					mean	33.965
					sem	2.30268
					n	25

## Sheet: data summary
	control	Wg-Gal4>UAS-Wg	Wg-Gal4>UAS-Nrt-Wg
mean	25.4679	31.09	33.965
sem	1.34978	2.14083	2.30268
one way ANOVA	P=0.038471*
Mann-Whiteny		P=0.05238	P=0.01242*
Mann-Whiteny (UAS-Wg vs UAS-Nrt-Wg)			P=0.35238
