# Supplementary material for: Release and spread of Wingless is required to pattern the proximo-distal axis of Drosophila renal tubules
Source: eLife. 2018 Aug 10;7:e35373. doi: 10.7554/eLife.35373 (PMC6086663; doi:10.7554/eLife.35373)
Supplement: Figure 5—source data 1. [file elife-35373-fig5-data1.xlsx]

## Sheet: adult ureter length
	17-10-26_exp228_control_phal_DAPI			17-10-24_exp225_control_phal_DAPI			17-10-09_control_phal_DAPI				17-10-09_Nrt-wg_phal_DAPI			17-10-24_exp226_Nrt-wg_pahl_DAPI			17-10-26_exp227_Nrt-wg_phal_DAPI
	file name	ureter length (um)		file name	ureter length (um)		file name	ureter length (um)			file name	ureter length (um)		file name	ureter length (um)		file name	ureter length (um)
	1	338.8		1	385.2		1	389.7			1	222.5		1	343.5		1	255.6
	2	458.1		1(2nd)	330.9		2	319			1(2nd)	158.4		2	73.2		3	299.7
	2(2nd)	294.6		2	418.3		3	385.8			2	179.8		3	183.9		4	206.3
	3	455.1		3	537.2		4	379.9			4	283					4(2nd)	157.3
	4	318.2		4	375.5		5	388.8			4(2nd)	300.6					5	214.9
	4(2nd)	335.5		4(2nd)	411.3		5(2nd)	321.3			5	169.7					6	221.1
	5	270.4		5	324.8		6	274.8			5(2nd)	189.4					7	215.1
	5(2nd)	248.7		6	570.3		6(2nd)	326.5			7	263.8					8	151.7
	6	298.9		7	370.1		7	279.2			9	264.3					8(2nd)	175.7
	6(2nd)	375.9		7(2nd)	335.9		7(2nd)	210.2			12	132.8					10	192.6
	7	400.8		8	398.7		9	279.1			14	189.6					15	116.8
	8	351.5		10	267		9(2nd)	341.6			15	218.3					16	216.1
	8(2nd)	399									16	198.9
	9	522.8									16(2nd)	160.4
	9(2nd)	347.3									17	184.7
	10	476.6
	11	406.6
	11(2nd)	399.7
	12a	404.7
	12b	275.9
	13	501
	14	454.7
	14(2nd)	494.5
	control	Nrt-wg
mean	371.285	204.657
SEM	11.6427	10.6069
n	47	30
Mann-Whitney		< 0.00001***
